# Supplementary material for: Dengue Incidence Trends and Its Burden in Major Endemic Regions from 1990 to 2019
Source: Trop Med Infect Dis. 2022 Aug 12;7(8):180. doi: 10.3390/tropicalmed7080180 (PMC9416661; doi:10.3390/tropicalmed7080180)
Supplement: Supplementary file 1 [file tropicalmed-07-00180-s001.zip]

Archive with 1 entries (1 files):
- tropicalmed-1833356-supplementary.pdf
